# Supplementary material for: Tea polyphenols alleviate high fat and high glucose-induced endothelial hyperpermeability by attenuating ROS production via NADPH oxidase pathway
Source: BMC Res Notes. 2014 Mar 2;7:120. doi: 10.1186/1756-0500-7-120 (PMC3944679; doi:10.1186/1756-0500-7-120)
Supplement: Additional file 1: Table S1 — Effects of GTPs treatment on HF-induced hyperpermeability in rat aorta. [file 1756-0500-7-120-S1.xls]

## Sheet: Sheet1
Table 1 - Effects of GTPs treatment on HF-induced hyperpermeability in rat aorta.
	Control	HF	HF+GTP(0.8g/L)	HF+GTP(1.6g/L)	HF+GTP(3.2g/L)
	0.160712	0.200123	0.151825	0.149339	0.14717
	0.153042	0.18547	0.164151	0.157962	0.155634
	0.162723	0.189067	0.158491	0.149815	0.15775
	0.165262	0.193934	0.159443	0.132569	0.145689
	0.159443	0.199594	0.156639	0.145583	0.136643
	0.174678	0.187004	0.155211	0.133733	0.132358
Mean	0.162643	0.192532	0.157627	0.144833	0.145874
SD	0.0071814	0.00635467	0.00417328	0.00991616	0.010059
