# Supplementary material for: Tea polyphenols alleviate high fat and high glucose-induced endothelial hyperpermeability by attenuating ROS production via NADPH oxidase pathway
Source: BMC Res Notes. 2014 Mar 2;7:120. doi: 10.1186/1756-0500-7-120 (PMC3944679; doi:10.1186/1756-0500-7-120)
Supplement: Additional file 2: Table S2 — Effects of GTPs treatment on ROS production in rat aorta. [file 1756-0500-7-120-S2.xls]

## Sheet: Sheet1
Table 2 - Effects of GTPs treatment on ROS production in rat aorta
	Control	HF	HF+GTP(0.8g/L)	HF+GTP(1.6g/L)	HF+GTP(3.2g/L)
	1.72515	1.78902	1.81522	1.76748	1.69717
	1.71749	1.91742	1.73261	1.7349	1.76305
	1.74231	1.88277	1.73889	1.73763	1.75393
	1.78723	1.91834	1.71724	1.79282	1.74271
	1.83713	1.87909	1.75657	1.79077	1.75902
	1.86142	1.82602	1.77793	1.71698	1.79301
Mean	1.77845	1.86878	1.75641	1.75676	1.75148
SD	0.0604429	0.0516028	0.0355802	0.0316163	0.0314579
